# Supplementary material for: Structural Thermokinetic Modelling
Source: Metabolites. 2022 May 11;12(5):434. doi: 10.3390/metabo12050434 (PMC9144996; doi:10.3390/metabo12050434)
Supplement: Supplementary file 1 [file metabolites-12-00434-s001.zip]

Archive with 1 entries (1 files):
- metabolites-1648792-supplementary-english-WL.zip
